# Supplementary material for: Next-generation sequencing-based tools or nanopore-based tools: which is more suitable for short tandem repeats genotyping of nanopore sequencing?
Source: Bioinform Adv. 2025 Jun 12;5(1):vbaf119. doi: 10.1093/bioadv/vbaf119 (PMC12167636; doi:10.1093/bioadv/vbaf119)
Supplement: vbaf119_Supplementary_Data [file vbaf119_supplementary_data.zip › Supplementary Table.xlsx]

## Sheet: Supplementary Table S1
Supplementary Table S1 Information on the selection loci of NanoSTR
Position:the physical location of the locus in the Human Genome Reference GRCh38. Motif: uncounted nucleotide tracts < 10 bp are given as specific sequences, and uncounted nucleotide tracts > 10 bp are given as numbers for brevity.
STR	Type	Repeat Region				GRCh38
		Chromosome	Position	Motif	Repeat Size (bp)	Genotype	Repeat region Size (bp)
D1S1656	A-STR	Chr1	230769616-230769683	[CCTA]n [TCTA]n	4	17	68
TPOX	A-STR	Chr2	1489653-1489684	[AATG]n	4	8	32
D2S441	A-STR	Chr2	68011947-68011994	[TCTA]n	4	12	48
D2S1338	A-STR	Chr2	218014859-218014950	[GGAA]n [GGCA]n	4	23	92
D3S1358	A-STR	Chr3	45540739-45540802	[TCTA]n [TCTG]n [TCTA]n	4	16	64
D3S3045	A-STR	Chr3	107271167-107271224	[AGAT]n AT [AGAT]n	4	14	58
FGA	A-STR	Chr4	154587736-154587823	[GGAA]n GGAG[AAAG]n AGAAAAAA[GAAA]n	4	19	88
D4S2366	A-STR	Chr4	6483114-6483172	[GATA]n [GATT]n [GATA]n GAC [GATA]n	4	14	59
D5S818	A-STR	Chr5	123775556-123775599	[ATCT]n	4	11	44
CSF1PO	A-STR	Chr5	150076324-150076375	[ATCT]n	4	13	52
D6S477	A-STR	Chr6	6140394-6140465	[TCTA]n TA[TCTA]n TA [TCTA]n	4	16	72
D6S1043	A-STR	Chr6	91740225-91740272	[ATCT]n	4	12	48
D8S1179	A-STR	Chr8	124894865-124894916	[TCTA]n [TCTG]n [TCTA]n	4	13	52
D8S1132	A-STR	Chr8	106316692-106316774	[TCTA]n TCA [TCTA]n	4	20	83
D9S1122	A-STR	Chr9	77073826-77073873	[TAGA]n	4	12	48
D10S1435	A-STR	Chr10	2201138-2201181	[TATC]n	4	11	44
D10S1248	A-STR	Chr10	129294244-129294295	[GGAA]n	4	13	52
TH01	A-STR	Chr11	2171088-2171115	[AATG]n	4	7	28
vWA	A-STR	Chr12	5983977-5984044	[TAGA]n [CAGA]n TAGA	4	16	68
D12S391	A-STR	Chr12	12297020-12297095	[AGAT]n [AGAC]n [AGAT]n	4	19	76
D13S317	A-STR	Chr13	82148025-82148068	[TATC]n	4	11	44
PentaE	A-STR	Chr15	96831015-96831039	[TCTTT]n	5	5	25
D15S659	A-STR	Chr15	46081911-46081966	[TATC]n	4	14	56
D16S539	A-STR	Chr16	86352702-86352745	[GATA]n	4	11	44
D18S51	A-STR	Chr18	63281667-63281738	[AGAA]n	4	18	72
D19S433	A-STR	Chr19	29926235-29926298	[CCTT]n CCTA [CCTT]n CTTT [CCTT]n	4	14	64
D19S253	A-STR	Chr19	15617484-15617531	[ATCT]n	4	12	48
D20S482	A-STR	Chr20	4525692-4525747	[AGAT]n	4	14	56
D21S11	A-STR	Chr21	19181973-19182099	[TCTA]n [TCTG]n [TCTA]n TA [TCTA]n TCA [TCTA]n TCCATA [TCTA]n	4	29	127
PentaD	A-STR	Chr21	43636205-43636269	[AAAGA]n	5	13	65
D22S1045	A-STR	Chr22	37140287-37140337	[ATT]n ACT [ATT]n	3	16	51
DYS19	Y-STR	ChrY	9684380-9684443	[TCTA]n CCTA [TCTA]n	4	15	64
DYS385	Y-STR	ChrY	18680632-18680687	[TTTC]n	4	14	56
DYS390	Y-STR	ChrY	15163067-15163162	[TAGA]n CAGA [TAGA]n [CAGA]n	4	23	96
DYS391	Y-STR	ChrY	11982089-11982132	[TCTA]n	4	11	44
DYS392	Y-STR	ChrY	20471987-20472025	[ATA]n	3	13	39
DYS393	Y-STR	ChrY	3263111-3263158	[AGAT]n	4	12	48
DYS437	Y-STR	ChrY	12346267-12346326	[TCTA]n [TCTG]n [TCTA]n	4	15	60
DYS438	Y-STR	ChrY	12825889-12825948	[TTTTC]n	4	12	60
DYS439	Y-STR	ChrY	12403517-12403564	[GATA]n	4	12	48
DYS448	Y-STR	ChrY	22218923-22219078	[AGAGAT]n N42 [AGAGAT]n	6	19	156
DYS456	Y-STR	ChrY	4402919-4402978	[AGAT]n	4	15	60
DYS458	Y-STR	ChrY	7999839-7999902	[GAAA]n	4	16	64
DYS460	Y-STR	ChrY	18888956-18888995	[CTAT]n	4	10	40
DYS481	Y-STR	ChrY	8558337-8558402	[CTT]n	3	22	66
DYS522	Y-STR	ChrY	7547585-7547624	[ATAG]n	4	10	40
DYS549	Y-STR	ChrY	19358338-19358389	[GATA]n	4	13	52
DYS570	Y-STR	ChrY	6993190-6993257	[TTTC]n	4	17	68
DYS576	Y-STR	ChrY	7185318-7185385	[AAAG]n	4	17	68
DYS635	Y-STR	ChrY	12258860-12258951	[TAGA]n [TACA]n [TAGA]n [TACA]n [TAGA]n [TACA]n [TAGA]n	4	23	92
DYS643	Y-STR	ChrY	15314132-15314186	[CTTTT]n	5	11	55
Y-GATA-H4	Y-STR	ChrY	16631673-16631720	[TCTA]n	4	12	48
DYF387S1	Y-STR	ChrY	23785361-23785500	[AAAG]n GTAG [GAAG]n [AAAG]n GAAG [AAAG]n [GAAG]n [AAAG]n	4	33	140
DYS389I	Y-STR	ChrY	12500448-12500495	[TAGA]n [CAGA]n	4	12	48
DYS389II	Y-STR	ChrY	12500448-12500611	[TAGA]n [CAGA]n N48 [TAGA]n [CAGA]n	4	29	164
DYF404S1	Y-STR	ChrY	23807934-23808051	[TTTC]n N42 [TTTC]n	4	19	118
DYS444	Y-STR	ChrY	17114310-17114365	[TAGA]n	4	14	56
DYS533	Y-STR	ChrY	16281349-16281396	[TATC]n	4	12	48
DYS557	Y-STR	ChrY	21072786-21072889	[TTTC]n TTCTC [TTTC]n TTC [TTTC]n	4	24	104
DYS593	Y-STR	ChrY	16473897-16473956	[AAAAC]n [AAAAT]n	5	12	60
DYS596	Y-STR	ChrY	8519499-8519594	[GGA]n [GTA]n [GGA]n [GAA]n [GGAGAA]n	6	32	96
DYS645	Y-STR	ChrY	21166022-21166061	[TGTTT]n	5	8	40

## Sheet: Supplementary Table S2
Supplementary Table S2 Primer Sequences of NanoSTR
[1]the location of primers in the Human Genome Reference GRCh38.
Locus	Type	Pre-primer position information[1]	Post-primer position information
D1S1656	A-STR	chr1:230769556-230769582	chr1:230769691-230769713
D2S1338	A-STR	chr2:218014812-218014837	chr2:218014951-218014972
D2S441	A-STR	chr2:68011888-68011909	chr2:68011997-68012019
TPOX	A-STR	chr2:1489580-1489601	chr2:1489757-1489779
D3S1358	A-STR	chr3:45540709-45540732	chr3:45540840-45540862
D3S3045	A-STR	chr3:107271138-107271160	chr3:107271249-107271271
D4S2366	A-STR	chr4:6483071-6483097	chr4:6483199-6483226
FGA	A-STR	chr4:154587688-154587712	chr4:154587859-154587888
CSF1PO	A-STR	chr5:150076293-150076317	chr5:150076427-150076451
D5S818	A-STR	chr5:123775486-123775510	chr5:123775621-123775646
D6S1043	A-STR	chr6:91740145-91740167	chr6:91740282-91740305
D6S477	A-STR	chr6:6140362-6140385	chr6:6140492-6140515
D8S1179	A-STR	chr8:124894797-124894815	chr8:124894918-124894944
D9S1122	A-STR	chr9:77073793-77073819	chr9:77073891-77073917
D10S1248	A-STR	chr10:129294165-129294189	chr10:129294299-129294324
D10S1435	A-STR	chr10:2201085-2201104	chr10:2201219-2201239
TH01	A-STR	chr11:2170993-2171015	chr11:2171118-2171141
D12S391	A-STR	chr12:12296994-12297017	chr12:12297120-12297142
D15S659	A-STR	chr15:46081868-46081892	chr15:46081970-46081996
D16S539	A-STR	chr16:86352648-86352670	chr16:86352783-86352806
D19S253	A-STR	chr19:15617425-15617452	chr19:15617553-15617584
D19S433	A-STR	chr19:29926185-29926205	chr19:29926308-29926330
D20S482	A-STR	chr20:4525599-4525620	chr20:4525770-4525792
D21S11	A-STR	chr21:19181946-19181969	chr21:19182120-19182146
D22S1045	A-STR	chr22:37140238-37140260	chr22:37140351-37140374
D8S1132	A-STR	chr8:106316643-106316664	chr8:106316778-106316801
vWA	A-STR	chr12:5983937-5983966	chr12:5984067-5984094
D18S51	A-STR	chr18:63281642-63281666	chr18:63281774-63281802
Penta D	A-STR	chr21:43636162-43636183	chr21:43636324-43636351
D13S317	A-STR	chr13:82147983-82148004	chr13:82148092-82148114
PentaE	A-STR	chr15:96830963-96830996	chr15:96831097-96831119
DYS19	Y-STR	chrY:9684331-9684353	chrY:9684497-9684528
		chrY:9684349-9684371	chrY:9684496-9684527
		chrY:9684331-9684352	chrY:9684498-9684528
DYS385	Y-STR	chrY:18639683-18639712	chrY:18639773-18639801
DYF387S1	Y-STR	chrY:23785295-23785316	chrY:23785512-23785534
DYS389I	Y-STR	chrY:12500382-12500409	chrY:12500627-12500654
DYS389II	Y-STR	chrY:12500382-12500409	chrY:12500627-12500654
DYS390	Y-STR	chrY:15163036-15163064	chrY:15163167-15163195
		chrY:15163025-15163050	chrY:15163188-15163210
		chrY:15163025-15163051	chrY:15163183-15163203
DYS391	Y-STR	chrY:11982063-11982087	chrY:11982194-11982219
DYS392	Y-STR	chrY:20471938-20471965	chrY:20472057-20472086
DYS393	Y-STR	chrY:3263079-3263103	chrY:3263227-3263261
DYF404S1	Y-STR	chrY:23807901-23807925	chrY:23808073-23808097
		chrY:23807902-23807926	chrY:23808074-23808098
DYS437	Y-STR	chrY:12346198-12346221	chrY:12346328-12346358
DYS438	Y-STR	chrY:12825849-12825875	chrY:12825986-12826009
DYS439	Y-STR	chrY:12403470-12403498	chrY:12403590-12403614
DYS444	Y-STR	chrY:17114257-17114288	chrY:17114383-17114405
DYS448	Y-STR	chrY:22218889-22218912	chrY:22219106-22219128
		chrY:22218890-22218913	chrY:22219098-22219118
		chrY:22218889-22218911	chrY:22219104-22219126
DYS456	Y-STR	chrY:4402890-4402910	chrY:4403025-4403048
DYS458	Y-STR	chrY:7999795-7999817	chrY:7999919-7999942
		chrY:7999786-7999806	chrY:7999960-7999984
		chrY:7999777-7999795	chrY:7999957-7999977
		chrY:7999671-7999690	chrY:7999931-7999952
		chrY:7999788-7999809	chrY:8000057-8000079
DYS460	Y-STR	chrY:18888757-18888778	chrY:18888998-18889020
		chrY:18888758-18888779	chrY:18889025-18889047
		chrY:18888750-18888774	chrY:18889024-18889047
		chrY:18888749-18888773	chrY:18889006-18889031
DYS481	Y-STR	chrY:8558305-8558326	chrY:8558415-8558437
DYS522	Y-STR	chrY:7547529-7547557	chrY:7547662-7547686
DYS533	Y-STR	chrY:16281305-16281336	chrY:16281406-16281437
DYS549	Y-STR	chrY:19358286-19358313	chrY:19358416-19358440
DYS557	Y-STR	chrY:21072753-21072784	chrY:21072890-21072910
		chrY:21072728-21072756	chrY:21072901-21072927
		chrY:21072735-21072766	chrY:21072909-21072934
DYS570	Y-STR	chrY:6993153-6993176	chrY:6993289-6993311
DYS576	Y-STR	chrY:7185281-7185302	chrY:7185410-7185434
		chrY:7185262-7185283	chrY:7185414-7185436
		chrY:7185265-7185287	chrY:7185404-7185429
		chrY:7185241-7185263	chrY:7185499-7185522
		chrY:7185278-7185299	chrY:7185555-7185578
DYS593	Y-STR	chrY:16473857-16473877	chrY:16473990-16474011
DYS596	Y-STR	chrY:8519461-8519485	chrY:8519596-8519621
DYS635	Y-STR	chrY:12258817-12258844	chrY:12258952-12258977
DYS643	Y-STR	chrY:15314103-15314125	chrY:15314231-15314254
DYS645	Y-STR	chrY:21165933-21165954	chrY:21166145-21166167
		chrY:21165824-21165846	chrY:21166095-21166117
Y-GATA-H4	Y-STR	chrY:16631638-16631670	chrY:16631756-16631783

## Sheet: Supplementary Table S3
Supplementary Table S3 Summary of the data produced by ONT and POLYSEQ
Data such as Total Reads, Mapped Reads, Total Bases, Mapped Bases, Average Read Quality, Average Length, and Mapping Rate are genarated by Minimap2.
Sample Name	ONT							POLYSEQ
	Total Reads	Mapped Reads	Total Bases	Mapped Bases	Average Read Quality	Average Length	Mapping Rate (%)	Total Reads	Mapped Reads	Total Bases	Mapped Bases	Average Read Quality	Average Length	Mapping Rate (%)
M1	1127520	1103117	320218954	315330142	13.8	284	0.97836	1167728	1148098	582409833	576173833	12.2	499	0.98319
M2	1093711	1016290	311833538	297874682	16.3	285	0.92921	724234	690435	262802508	252912236	13.8	363	0.95333
M3	929697	853390	266507383	252771872	15.1	287	0.91792	955595	902116	350889114	335385985	13.8	367	0.94404
M4	1275237	1184550	363374055	346600128	15.1	285	0.92889	1152607	1080166	414429446	392606246	13.7	360	0.93715
M5	530273	489583	171086153	163052131	13.5	323	0.92327	1115777	1054027	392649284	374689880	13.8	352	0.94466
M6	1127905	1057685	330594426	317465088	14.2	293	0.93774	1082188	1029313	391871971	376202712	13.8	362	0.95114
M7	821364	753575	241922024	229186427	15.5	295	0.91747	969728	913613	354365917	338200968	13.8	365	0.94213
M8	1364323	1224950	386840119	361846233	14.9	284	0.89784	1029151	959501	371533808	351550477	13.8	361	0.93232
M9	1115378	1028158	318088746	302055759	14.5	285	0.9218	1161596	1094691	415146120	395778544	13.8	357	0.9424
M10	733645	716715	212610463	209933436	14.2	290	0.97692	1082978	1047313	383649525	372679426	13.8	354	0.96707
M11	1411870	1383196	433367783	427456097	14.2	307	0.97969	2388986	2306659	868825987	844606540	12.4	364	0.96554
M12	1296601	1276986	357868438	354050270	18.1	276	0.98487	1247125	1198872	445998995	430470478	14	358	0.96131
M13	1081305	1065427	293347011	290528565	17.3	271	0.98532	1170087	1130053	406850565	394478879	13.8	348	0.96579
M14	1309686	1292836	354390809	350764246	17.2	271	0.98713	1036109	999759	374957599	363255255	13.8	362	0.96492
M15	1464590	1443420	398338276	393681590	17.8	272	0.98555	1076658	1036463	391034817	378126620	14	363	0.96267
M16	1642522	1617288	449893150	444590908	17.4	274	0.98464	1074267	1042999	286079819	279463550	15.9	266	0.97089
M17	1470357	1455327	401725736	398620485	17.1	273	0.98978	897934	873846	235874628	230793358	16.1	263	0.97317
M18	1312095	1300931	365212658	362736390	16.9	278	0.99149	1025700	997677	267782029	262042918	16.2	261	0.97268
M19	1228625	1217110	330291848	327675440	17.1	269	0.99063	1430669	1392757	364795649	356823815	16.2	255	0.9735
M20	1153958	1141869	302874604	300504690	16.8	262	0.98952	1932582	1878384	630531285	615470925	12.2	326	0.97196
M21	1676239	1657904	444139925	440211198	17.9	265	0.98906	1079070	1045981	279210670	272036092	15.9	259	0.96934
M22	1596341	1579924	423213164	419638538	17.6	265	0.98972	1328997	1285313	338629192	329730147	15.9	255	0.96713
M23	646510	613084	173567079	168783204	15.6	268	0.9483	2344013	2193767	727889036	693410345	12	311	0.9359
M24	1386485	1372417	364974747	362071444	18.1	263	0.98985	1239708	1207763	336171652	329025152	16	271	0.97423
M25	1170808	1159403	336466594	333868448	17.1	287	0.99026	1421904	1383928	399811100	391151524	16	281	0.97329
M26	1536534	1525343	424123308	421522570	18.1	276	0.99272	1337488	1303154	368561512	361073558	16.2	276	0.97433
M27	692936	676409	203770397	200885254	16.2	294	0.97615	834274	808396	308717912	300436097	13.6	370	0.96898
M28	724943	716258	203136981	201231530	14.7	280	0.98802	731671	711411	271635485	264969121	13.7	371	0.97231
M29	1711507	1698101	463999526	461738196	17.8	271	0.99217	1384427	1356045	361982085	356348188	16.5	261	0.9795
M30	1903270	1882884	530508446	527052272	18	279	0.98929	895377	876504	240535515	236473660	16.2	269	0.97892
M31	1676706	1656512	485551204	481957569	18.1	290	0.98796	1006497	983469	279444911	274290974	16	278	0.97712
M32	1563874	1548373	457715905	454715717	17.8	293	0.99009	982314	961346	269225412	264258729	15.1	274	0.97865
M33	1473574	1442291	452452953	445908091	17	307	0.97877	1018839	990791	297896295	291184345	14.3	292	0.97247
M34	1689696	1661044	497354190	491642800	17.6	294	0.98304	1027523	999940	286629289	280162282	14.8	279	0.97316
M35	1777849	1754077	519850539	515474915	17.9	292	0.98663	1453535	1418899	399381225	391234111	14.6	275	0.97617
M36	1756376	1724760	513298574	506878179	18.2	292	0.982	1305693	1261385	363270829	352993639	14.1	278	0.96607
M37	1621461	1603268	478219929	474265946	17.8	295	0.98878	1047245	1020981	291980962	285771575	14.8	279	0.97492
M38	1714710	1691190	484017632	479440317	17.8	282	0.98628	1422192	1384377	378438430	369844808	14.5	266	0.97341
M39	704074	681170	194282976	190191542	16	276	0.96747	2300455	2212231	740673328	716770159	11.9	322	0.96165
M40	1804445	1785265	515171379	511273123	18.1	286	0.98937	1142035	1111814	303436691	296650538	14.7	266	0.97354
M41	1227556	1202509	352683972	347918067	14.8	287	0.9796	2081173	2001764	703341454	681455952	12	338	0.96184
M42	1005607	982410	312196777	307769079	14.7	310	0.97693	1340670	1295525	486738358	474128470	12.8	363	0.96633
M43	671213	661284	181411720	179377883	14.4	270	0.98521	1095694	1062180	393208577	382694633	13.8	359	0.96941
9948	1132545	1126789	356881325	355394200	18.4	315	0.99492	993212	945946	479382599	457969133	14.5	483	0.95241
F1	1701081	1686123	475878147	473218958	17.1	280	0.99121	1092988	1065434	394143935	385357630	14.1	361	0.97479
F2	1022202	954216	277642475	265566262	15.4	272	0.93349	756238	728121	265347766	257360914	13.9	351	0.96282
F3	803172	745701	218346232	208359037	14.9	272	0.92844	1096548	1054316	383661664	371651862	13.9	350	0.96149
F4	953728	854128	257041794	239374531	14.7	270	0.89557	1042324	973431	359626074	340962624	13.7	345	0.9339
F5	1611099	1523633	455198095	439240721	15.3	283	0.94571	1098677	1059459	389103766	378050220	13.7	354	0.9643
F6	982270	970361	266299540	264375758	16.9	271	0.98788	1064543	1035933	366583183	357905196	13.8	344	0.97312
F7	1332719	1317724	364362958	361843592	17.7	273	0.98875	1161170	1134860	414188295	405920660	14.1	357	0.97734
F8	896955	890306	243814465	242392651	16.5	272	0.99259	1776228	1737004	450225827	442749739	16	253	0.97792
F9	1558734	1539531	443238869	439605673	14.3	284	0.98768	1395900	1361471	361279930	354001679	15.8	259	0.97534
F10	1811370	1799243	470905820	468550750	17.9	260	0.99331	1059404	1037904	279246665	274993248	16.2	264	0.97971
F11	2178348	2164980	569044862	566396822	18	261	0.99386	1462494	1437357	388594137	383447597	16.7	266	0.98281
F12	2534409	2519760	673002088	670021164	18.1	266	0.99422	1293519	1273070	346501891	342325411	16.4	268	0.98419
F13	1345032	1337144	352471385	350984139	17.5	262	0.99414	1228045	1204318	314354923	309765494	16.4	256	0.98068
F14	1531185	1518100	411316333	409119252	17.9	269	0.99145	1103205	1084817	289045768	285247415	16.5	262	0.98333
F15	2104490	2090801	586008576	583203509	18	278	0.9935	1101850	1082584	293511065	289228900	14.8	266	0.98251
F16	771655	703261	214656106	202414282	14.1	278	0.91137	1754913	1712456	682522859	671207456	12	389	0.97581
F17	783930	778001	212070625	210903804	15.2	271	0.99244	898630	885699	326731579	322663431	13.7	364	0.98561

## Sheet: Supplementary Table S4
Supplementary Table S4 Summary of the STR typing errors with POLYSEQ
STR	Type	Error rate		Repeat Region
		NASTRA	STRinNGS	Class	Core repeat motifs	Homopolymers
D1S1656	A-STR	0.836066	0.819672	Simple	[CCTA]n [TCTA]n	0
TPOX	A-STR	1	1	Simple	[AATG]n	2
D2S441	A-STR	0.803279	1	Simple	[TCTA]n	0
D2S1338	A-STR	0.868852	0.918033	Compound	[GGAA]n [GGCA]n	2
D3S1358	A-STR	0.934426	1	Compound	[TCTA]n [TCTG]n [TCTA]n	0
D3S3045	A-STR	1	1	Complex	[AGAT]n AT [AGAT]n	0
FGA	A-STR	0.245902	0.0714286	Complex	[GGAA]n GGAG[AAAG]n AGAAAAAA[GAAA]n	3 and 6
D4S2366	A-STR	1	1	Complex	[GATA]n [GATT]n [GATA]n GAC [GATA]n	2
D5S818	A-STR	1	1	Simple	[ATCT]n	0
CSF1PO	A-STR	0.983607	1	Simple	[ATCT]n	0
D6S477	A-STR	0.85	0.862069	Complex	[TCTA]n TA [TCTA]n TA [TCTA]n	0
D6S1043	A-STR	0.885246	0.868852	Simple	[ATCT]n	0
D8S1179	A-STR	0.983607	1	Compound	[TCTA]n [TCTG]n [TCTA]n	0
D8S1132	A-STR	0.704918	0.659574	Complex	[TCTA]n TCA [TCTA]n	0
D9S1122	A-STR	0.934426	1	Simple	[TAGA]n	0
D10S1435	A-STR	0.95082	0.967213	Simple	[TATC]n	0
D10S1248	A-STR	0.918033	0.918033	Simple	[GGAA]n	2
TH01	A-STR	1	1	Simple	[AATG]n	0
vWA	A-STR	0.383333	0.25	Compound	[TAGA]n [CAGA]n TAGA	0
D12S391	A-STR	0.721311	0.737705	Compound	[AGAT]n [AGAC]n [AGAT]n	0
D13S317	A-STR	0.918033	0.916667	Simple	[TATC]n	0
PentaE	A-STR	0.24	0.451613	Simple	[TCTTT]n	4
D15S659	A-STR	0.983607	1	Simple	[TATC]n	0
D16S539	A-STR	1	1	Simple	[GATA]n	0
D18S51	A-STR	0.704918	0.698113	Simple	[AGAA]n	2
D19S433	A-STR	0.459016	0.47541	Complex	[CCTT]n CCTA [CCTT]n CTTT [CCTT]n	2
D19S253	A-STR	0.868852	0.901639	Simple	[ATCT]n	0
D20S482	A-STR	0.983607	1	Simple	[AGAT]n	0
D21S11	A-STR	0.540984	0.47541	Complex	[TCTA]n [TCTG]n [TCTA]n TA [TCTA]n TCA [TCTA]n TCCATA [TCTA]n	0
PentaD	A-STR	0.0333333	0	Simple	[AAAGA]n	4
D22S1045	A-STR	0.229508	0.245902	Complex	[ATT]n ACT [ATT]n	2
DYS19	Y-STR	1	1	Complex	[TCTA]n CCTA [TCTA]n	0
DYS385	Y-STR	0	0.0681818	Simple	[TTTC]n	3
DYS390	Y-STR	0.272727	0.454545	Compound	[TAGA]n CAGA [TAGA]n [CAGA]n	0
DYS391	Y-STR	1	1	Simple	[TCTA]n	0
DYS392	Y-STR	0.295455	0.318182	Simple	[ATA]n	2
DYS393	Y-STR	1	1	Simple	[AGAT]n	0
DYS437	Y-STR	1	1	Compound	[TCTA]n [TCTG]n [TCTA]n	0
DYS438	Y-STR	0.977273	0.977273	Simple	[TTTTC]n	4
DYS439	Y-STR	1	1	Simple	[GATA]n	0
DYS448	Y-STR	1	1	Complex	[AGAGAT]n N42 [AGAGAT]n	0
DYS456	Y-STR	1	0.977273	Simple	[AGAT]n	0
DYS458	Y-STR	1	1	Simple	[GAAA]n	3
DYS460	Y-STR	1	1	Simple	[CTAT]n	0
DYS481	Y-STR	0.909091	0.863636	Simple	[CTT]n	2
DYS522	Y-STR	1	1	Simple	[ATAG]n	0
DYS549	Y-STR	0.931818	1	Simple	[GATA]n	0
DYS570	Y-STR	0.977273	0.953488	Simple	[TTTC]n	3
DYS576	Y-STR	1	1	Simple	[AAAG]n	3
DYS635	Y-STR	0.954545	0.931818	Compound	[TAGA]n [TACA]n [TAGA]n [TACA]n [TAGA]n [TACA]n [TAGA]n	0
DYS643	Y-STR	0.931818	0.613636	Simple	[CTTTT]n	4
Y-GATA-H4	Y-STR	1	1	Simple	[TCTA]n	0
DYF387S1	Y-STR	0	0	Complex	[AAAG]n GTAG [GAAG]n [AAAG]n GAAG [AAAG]n [GAAG]n [AAAG]n	2 and 3
DYS389I	Y-STR	1	1	Compound	[TAGA]n [CAGA]n	0
DYS389II	Y-STR	0	0	Complex	[TAGA]n [CAGA]n N48 [TAGA]n [CAGA]n	2
DYF404S1	Y-STR	0.0454545	0.181818	Complex	[TTTC]n N42 [TTTC]n	3
DYS444	Y-STR	1	1	Simple	[TAGA]n	0
DYS533	Y-STR	1	1	Simple	[TATC]n	0
DYS557	Y-STR	0	0.0232558	Complex	[TTTC]n TTCTC [TTTC]n TTC [TTTC]n	3
DYS593	Y-STR	0.113636	0.159091	Compound	[AAAAC]n [AAAAT]n	4
DYS596	Y-STR	0	1	Compound	[GGA]n [GTA]n [GGA]n [GAA]n [GGAGAA]n	2
DYS645	Y-STR	1	1	Simple	[TGTTT]n	4

## Sheet: Supplementary Table S5
Supplementary Table S5 Summary of the STR typing errors with ONT
STR	Type	Error rate		Repeat Region
		NASTRA	STRinNGS	Class	Core repeat motifs	Homopolymers
D1S1656	A-STR	1	1	Simple	[CCTA]n [TCTA]n	0
TPOX	A-STR	1	1	Simple	[AATG]n	2
D2S441	A-STR	0.885246	1	Simple	[TCTA]n	0
D2S1338	A-STR	0.934426	1	Compound	[GGAA]n [GGCA]n	2
D3S1358	A-STR	0.934426	1	Compound	[TCTA]n [TCTG]n [TCTA]n	0
D3S3045	A-STR	1	1	Complex	[AGAT]n AT [AGAT]n	0
FGA	A-STR	0.934426	1	Complex	[GGAA]n GGAG[AAAG]n AGAAAAAA[GAAA]n	3 and 6
D4S2366	A-STR	1	1	Complex	[GATA]n [GATT]n [GATA]n GAC [GATA]n	2
D5S818	A-STR	1	1	Simple	[ATCT]n	0
CSF1PO	A-STR	0.983607	1	Simple	[ATCT]n	0
D6S477	A-STR	1	1	Complex	[TCTA]n TA [TCTA]n TA [TCTA]n	0
D6S1043	A-STR	0.967213	1	Simple	[ATCT]n	0
D8S1179	A-STR	0.983607	1	Compound	[TCTA]n [TCTG]n [TCTA]n	0
D8S1132	A-STR	1	0.967213	Complex	[TCTA]n TCA [TCTA]n	0
D9S1122	A-STR	0.934426	1	Simple	[TAGA]n	0
D10S1435	A-STR	1	1	Simple	[TATC]n	0
D10S1248	A-STR	1	1	Simple	[GGAA]n	2
TH01	A-STR	1	1	Simple	[AATG]n	0
vWA	A-STR	0.966667	1	Compound	[TAGA]n [CAGA]n TAGA	0
D12S391	A-STR	1	1	Compound	[AGAT]n [AGAC]n [AGAT]n	0
D13S317	A-STR	1	1	Simple	[TATC]n	0
PentaE	A-STR	0.947368	0.90566	Simple	[TCTTT]n	4
D15S659	A-STR	1	1	Simple	[TATC]n	0
D16S539	A-STR	0.983607	1	Simple	[GATA]n	0
D18S51	A-STR	0.967213	0.95082	Simple	[AGAA]n	2
D19S433	A-STR	1	1	Complex	[CCTT]n CCTA [CCTT]n CTTT [CCTT]n	2
D19S253	A-STR	1	1	Simple	[ATCT]n	0
D20S482	A-STR	1	1	Simple	[AGAT]n	0
D21S11	A-STR	0.983607	1	Complex	[TCTA]n [TCTG]n [TCTA]n TA [TCTA]n TCA [TCTA]n TCCATA [TCTA]n	0
PentaD	A-STR	0.983607	0.983607	Simple	[AAAGA]n	4
D22S1045	A-STR	1	1	Complex	[ATT]n ACT [ATT]n	2
DYS19	Y-STR	1	1	Complex	[TCTA]n CCTA [TCTA]n	0
DYS385	Y-STR	0	1	Simple	[TTTC]n	3
DYS390	Y-STR	1	1	Compound	[TAGA]n CAGA [TAGA]n [CAGA]n	0
DYS391	Y-STR	1	1	Simple	[TCTA]n	0
DYS392	Y-STR	1	1	Simple	[ATA]n	2
DYS393	Y-STR	1	1	Simple	[AGAT]n	0
DYS437	Y-STR	1	1	Compound	[TCTA]n [TCTG]n [TCTA]n	0
DYS438	Y-STR	1	1	Simple	[TTTTC]n	4
DYS439	Y-STR	1	1	Simple	[GATA]n	0
DYS448	Y-STR	1	1	Complex	[AGAGAT]n N42 [AGAGAT]n	0
DYS456	Y-STR	1	1	Simple	[AGAT]n	0
DYS458	Y-STR	1	1	Simple	[GAAA]n	3
DYS460	Y-STR	1	1	Simple	[CTAT]n	0
DYS481	Y-STR	1	1	Simple	[CTT]n	2
DYS522	Y-STR	1	1	Simple	[ATAG]n	0
DYS549	Y-STR	0.977273	1	Simple	[GATA]n	0
DYS570	Y-STR	1	1	Simple	[TTTC]n	3
DYS576	Y-STR	1	1	Simple	[AAAG]n	3
DYS635	Y-STR	1	1	Compound	[TAGA]n [TACA]n [TAGA]n [TACA]n [TAGA]n [TACA]n [TAGA]n	0
DYS643	Y-STR	1	1	Simple	[CTTTT]n	4
Y-GATA-H4	Y-STR	1	1	Simple	[TCTA]n	0
DYF387S1	Y-STR	0	0.966667	Complex	[AAAG]n GTAG [GAAG]n [AAAG]n GAAG [AAAG]n [GAAG]n [AAAG]n	2 and 3
DYS389I	Y-STR	1	1	Compound	[TAGA]n [CAGA]n	0
DYS389II	Y-STR	0.0227273	0	Complex	[TAGA]n [CAGA]n N48 [TAGA]n [CAGA]n	2
DYF404S1	Y-STR	0.0465116	0.837209	Complex	[TTTC]n N42 [TTTC]n	3
DYS444	Y-STR	1	1	Simple	[TAGA]n	0
DYS533	Y-STR	1	1	Simple	[TATC]n	0
DYS557	Y-STR	1	1	Complex	[TTTC]n TTCTC [TTTC]n TTC [TTTC]n	3
DYS593	Y-STR	1	1	Compound	[AAAAC]n [AAAAT]n	4
DYS596	Y-STR	0	1	Compound	[GGA]n [GTA]n [GGA]n [GAA]n [GGAGAA]n	2
DYS645	Y-STR	1	1	Simple	[TGTTT]n	4
